# Supplementary material for: Where Are the Knowledge Gaps in Menopause Across a Population? A National Cross-Sectional Survey in Wales
Source: Int J Environ Res Public Health. 2025 Feb 14;22(2):287. doi: 10.3390/ijerph22020287 (PMC11855723; doi:10.3390/ijerph22020287)
Supplement: Supplementary file 1 [file ijerph-22-00287-s001.zip]

Archive with 1 entries (1 files):
- ijerph-3289793-supplementary.pdf
